# Supplementary material for: Indigenous Australians’ Experiences of Cancer Care: A Narrative Literature Review
Source: Int J Environ Res Public Health. 2022 Dec 16;19(24):16947. doi: 10.3390/ijerph192416947 (PMC9779788; doi:10.3390/ijerph192416947)
Supplement: Supplementary file 1 [file ijerph-19-16947-s001.zip]

Archive with 1 entries (1 files):
- ijerph-2063110-supplementary.pdf
